# Supplementary material for: Deciphering Novel Transcriptional Regulators of Soybean Hypocotyl Elongation Based on Gene Co-expression Network Analysis
Source: Front Plant Sci. 2022 Feb 22;13:837130. doi: 10.3389/fpls.2022.837130 (PMC8902393; doi:10.3389/fpls.2022.837130)
Supplement: Supplementary file 1 [file Data_Sheet_2.xlsx]

## Sheet: Supplementary Table 1
Module	Gene number
floralwhite	9854
plum1	3383
darkturquoise	3369
cyan	1532
skyblue2	1120
darkgrey	857
lightyellow	492
mediumpurple3	459
salmon	458
darkseagreen3	321
grey	298
midnightblue	266
lightcyan	264
darkslateblue	223
steelblue	184
mediumpurple4	179
darkorange2	145
honeydew	138
salmon4	129
antiquewhite2	58
Supplementary Table 1 The 20 modules identified by WGCNA (including an undefined grey module).

## Sheet: Supplementary Table 2
Module	Gene number	cor.(hyp.)	P (hyp.)	cor.(rt.)	P (rt.)
cyan	1532	0.94	<1e-200	-0.12	2.5e-06
plum1	3383	0.32	2.1e-81	-0.09	1.6e-07
mediumpurple3	459	0.51	9.3e-32	-0.32	2.2e-12
skyblue2	1120	0.33	7.3e-30	-0.57	1.7e-97
lightcyan	264	0.59	3.8e-26	0.19	0.0019
Supplementary Table 2 Information of the five modules closely related to hypocotyl elongation.

## Sheet: Supplementary Table 3
Soybean gene id	Soybean gene name	Arabidopsis homologous	Gene symbol	Mutant name	NASCode	SALKnumber	Insertion location	Insertion type	Mutant type	Connectivity in cyan module	Sorted of connectivity
100789786	Glyma.16G205200	AT4G10340	LHCB5	lhcb5	N656198	SALK_014869C	chr4:6409035	exon	knockout	828.268	1
100782127	Glyma.14G218800	AT1G47840	HXK3	hxk3	N672305	SALK_022188C	chr1:17616096	3'UTR	null mutant	821.514	143
100782127	Glyma.14G218800	AT1G47840	HXK3	hxk3-2	N673567	SALK_142926C	chr1:17616110	exon	knockout	821.514	143
100305752	Glyma.15G253700	AT1G79040	PSBR	psbr	N673241	SALK_114469C	chr1:29736598	intron	null mutant	811.93	183
100785415	Glyma.03G060300	AT3G08940	LHCB4.2	lhcb4.2	N2105367	SALK_209610C	chr3:2718311	exon	knockout	800.844	221
100305981	Glyma.15G209000	AT1G78630	embryo defective 1473	emb1473	N674957	SALK_047868C	chr1:29577532	exon	knockout	86.3826	1502
Supplementary Table 3 Information of Arabidopsis T-DNA insertion mutants.

## Sheet: Supplementary Table 4
ChIP Reps	start	end	width	strand	annotation	geneChr	geneStart	geneEnd	geneLength	geneStrand	geneId	Gene name	distanceToTSS
PIF1_rep1	5974640	5975514	875	*	Promoter (<=1kb)	5	5974341	5975087	747	2	AT5G18060	GmSAUR23	-266
	16587538	16587991	454	*	Promoter (3-4kb)	4	16588865	16589338	474	1	AT4G34770	GmSAUR1	-3188
PIF1_rep2	5974827	5975456	630	*	Promoter (<=1kb)	5	5974341	5975087	747	2	AT5G18060	GmSAUR23	0
	9300965	9302902	1938	*	3' UTR	4	9300721	9302434	1714	2	AT4G16515	GmRGF6	2861
	16586462	16587297	836	*	Promoter (3-4kb)	4	16588865	16589338	474	1	AT4G34770	GmSAUR1	-3882
PIF1_rep3	16586571	16587297	727	*	Promoter (3-4kb)	4	16588865	16589338	474	1	AT4G34770	GmSAUR1	-3882
	9301160	9301527	368	*	Promoter (<=1kb)	4	9301109	9302022	914	2	AT4G16515	GmRGF6	0
	5975059	5975441	383	*	Promoter (<=1kb)	5	5974341	5975087	747	2	AT5G18060	GmSAUR23	-339
PIF3_rep1	9306230	9306840	611	*	Promoter (<=1kb)	4	9305166	9305845	680	2	AT4G16515	GmRGF6	-385
PIF3_rep2	9301802	9302823	1022	*	3' UTR	4	9300721	9302434	1714	2	AT4G16515	GmRGF6	2940
PIF3_rep4	5974930	5975502	573	*	Promoter (<=1kb)	5	5974341	5975087	747	2	AT5G18060	GmSAUR23	-278
	16586453	16587258	806	*	Promoter (3-4kb)	4	16588865	16589338	474	1	AT4G34770	GmSAUR1	-3921
Supplementary Table 4 PIF1 and PIF3's binding regions in the promoters of SAURs and RGF6.

## Sheet: Supplementary Table 5
ChIP Reps	Peak_start	Peak_end	Peak_width	annotation	geneChr	geneStart	geneEnd	geneLength	geneStrand	geneId	distanceToTSS
PIF1_rep1	9351070	9351630	561	Promoter (<=1kb)	1	9351160	9352833	1674	1	AT1G26945	0
PIF1_rep2	9348160	9348706	547	Promoter (2-3kb)	1	9351160	9352833	1674	1	AT1G26945	-2454
PIF1_rep3	9351083	9351791	709	Promoter (<=1kb)	1	9351160	9352833	1674	1	AT1G26945	0
PIF3_rep4	9351094	9351629	536	Promoter (<=1kb)	1	9351160	9352833	1674	1	AT1G26945	0
Supplementary Table 5 PIF1 and PIF3's binding regions in the promoter of PRE6 gene.

## Sheet: Supplementary Table 6
Gene number	Gene name	Usage	Primer name	Primer sequence
Glyma.13G130100	GmPIF1	yeast one-hybrid	AD-PIF1-F	GCCATGGAGGCCAGTGAATTCCACTATGCTCCTCTGCTGC
		yeast one-hybrid	AD-PIF1-R	CAGCTCGAGCTCGATGGATCCCACCATTTGAATTGTCAGCGC
Glyma.19G222000	GmPIF3	yeast one-hybrid	AD-PIF3-F	GCCATGGAGGCCAGTGAATTCTCCTTCAAGCAAATGATG
		yeast one-hybrid	AD-PIF3-R	CAGCTCGAGCTCGATGGATCCCAGGAATAGTTTTCCCTTC
Glyma.12G034600	GmSAUR23	yeast one-hybrid	SAUR346-2F	GGTACCCGGGGATCTGTCGACGGATATGCAATTTGGCTTC
		yeast one-hybrid	SAUR346-2R	AGCACATGCCTCGAGGTCGACGTCTTAGACGCTACCATC
Glyma.12G033900	GmSAUR1	yeast one-hybrid	SAUR339-1F	GGTACCCGGGGATCTGTCGACCCACTAAGCTTTAAGAGAG
		yeast one-hybrid	SAUR339-1R	AGCACATGCCTCGAGGTCGACGATACCGATTTGTGACGA
Glyma.11G031700	GmRGF6	yeast one-hybrid	3170-F	GGTACCCGGGGATCTGTCGACCCGTGAACTCTCGATGTT
		yeast one-hybrid	3170-R	GGTACCCGGGGATCTGTCGACCCGTGAACTCTCGATGTT
Glyma.13G130100	GmPIF1	RT-qPCR	q-PIF1-F	GTCAGCAAGCCTAGTAGCAG
		RT-qPCR	q-PIF1-R	CCAATAGTGAGCCGCACC
Glyma.19G222000	GmPIF3	RT-qPCR	qPIF3-F2	GCCATCGACTATCTGAAGACCC
		RT-qPCR	qPIF3-R2	GGTAGCTGTGGTGGCCTG
Glyma.12G033900	GmSAUR1	RT-qPCR	qSAUR1-F2	TCAGAGACTTGTTGGATTGGGC
		RT-qPCR	qSAUR1-R2	TGGAATAGTGAGGCCACCCA
Glyma.12G034600	GmSAUR23	RT-qPCR	qSAUR23-F	TGGCGGTGTATGTTGGAGAC
		RT-qPCR	qSAUR23-R	TCCATACTCTTTCTCAGCTTGACTC
Glyma.11G031700	GmRGF6	RT-qPCR	qRGF6-F	CCAAGTGACGGTGGTGAGCATG
		RT-qPCR	qRGF6-R	CAGCAGGTCCCAGCATTGAC
Glyma.02G018900	GmPRE6	RT-qPCR	qPRE6-4830F	GTGCATTAATTTGTGTCGTGTGC
		RT-qPCR	qPRE6-4830R	CGATGGTAGTCCTTTGCGTTGA
Glyma.01G044800	GmPRE6	RT-qPCR	qPRE6-6720F	CCGGTGCTTCCGCTGAGATC
		RT-qPCR	qPRE6-6720R	GCAGATGAAACCTTGTCGGAGC
Glyma.08G298700	GmPRE6	RT-qPCR	qPRE6-1371F	GCTTGCACAGAGAGGTTGATG
		RT-qPCR	qPRE6-1371R	CTGCTTGGGCACTGTTGGAG
Glyma.18G123100	GmPRE6	RT-qPCR	qPRE6-0940F	GCAAGGCGTTCAGACAAGG
		RT-qPCR	qPRE6-0940R	CAACCTCTCTGTGCAAGC
Glyma.02G091900	ACTIN	RT-qPCR	q-actin-F	CCGGTCGTGACCTCACTGATTTCT
		RT-qPCR	q-actin-R	CATCAGGCAACTCGTAGCTCTTCTCG
Glyma.14G203900	EXPANSIN	RT-qPCR	qEXPA8-48F	GGCAGAGCAACTCCTACCTC
		RT-qPCR	qEXPA8-48R	CCAATCAGATGGTGCCACG
Glyma.02G235900	EXPANSIN	RT-qPCR	qEXPA8-50F	GTCACCGCAAGTGACGGTAG
		RT-qPCR	qEXPA8-50R	CCTTGGAAGGTCTGACCG
Glyma.01G044800	GmPRE6	arabidopsis transformation & subcellular localization	GmPRE6-6720OEF	GAATTCGAGCTCGGTACCGGGTAGCTGCTAGTGGTT
		arabidopsis transformation & subcellular localization	GmPRE6-6720OER	GTCGACTCTAGAGGATCCCATAAGTAAGCTCCTAATAATGGC
Glyma.08G298700	GmPRE6	arabidopsis transformation & subcellular localization	GmPRE6-1371OEF	GAATTCGAGCTCGGTACCGACACACTCATCAGAGACCA
		arabidopsis transformation & subcellular localization	GmPRE6-1371OER	GTCGACTCTAGAGGATCCCATAAGTAAGCTCCTAATAATGGC
Glyma.18G123100	GmPRE6	subcellular localization	PRE6-0940oeF	GAATTCGAGCTCGGTACCATGTCTAGCAGAAGATCTCG
		subcellular localization	PRE6-0940oeR	GTCGACTCTAGAGGATCCCAAAAGTAAGCTTCTAATTATGGC
Glyma.02G018900	GmPRE6	subcellular localization	PRE6-4830oeF	GAATTCGAGCTCGGTACCATGTCTAGCAGAAGATCTCGTTCA
		subcellular localization	PRE6-4830oeR	GAATTCGAGCTCGGTACCATGTCTAGCAGAAGATCTCGTTCA
AT1G47840	HXK3	T-DNA insertion verification	N672305-F	TTGTGAAACGGTTGATCTTCC
		T-DNA insertion verification	N672305-R	TGGCAATTCTGGAGAAGATTG
AT1G47840	HXK3	T-DNA insertion verification	N673567-F	TTGTGAAACGGTTGATCTTCC
		T-DNA insertion verification	N673567-R	TGGCAATTCTGGAGAAGATTG
AT1G79040	PSBR	T-DNA insertion verification	N673241-F	ACGTGGCATTACGAAATGAAG
		T-DNA insertion verification	N673241-R	CCATTCTTGTGCATGGAAATC
AT1G78630	emb1473	T-DNA insertion verification	N674957-F	TTTTGGATCCAGCAATAGTCG
		T-DNA insertion verification	N674957-R	CCAAAGGGACGGGTTAGATAC
AT3G08940	LHCB4.2	T-DNA insertion verification	N2105367-F	TTGTTTCCTACCGTCAGATGG
		T-DNA insertion verification	N2105367-R	TAAAAGCCACCACATCAGGAG
AT4G10340	LHCB5	T-DNA insertion verification	N656198-F	CGCCACTAGTGATAAAATCGC
		T-DNA insertion verification	N656198-R	TAAACGGTGAAGTTGCTGGAG
Supplementary Table 6 Primers used in this study.

## Sheet: Supplementary Table 7
Gene symbol	Gene id	Gene name	Gene description
LOC547765	547765	Glyma.09G170500	zinc finger homeodomain protein SZF-HD1
AUX22	547784	Glyma.08G207900	auxin-regulated protein (Aux22)
CAB3	547862	Glyma.05G128000	chlorophyll a/b-binding protein
AUX28	547965	Glyma.19G161100	auxin-induced protein AUX28
RAV	732601	Glyma.10G204400	RAV-like DNA-binding protein
ICE3	100217334	Glyma.05G200900	inducer of CBF expression 3
COL2B	100301886	Glyma.18G278100	zinc finger protein CONSTANS-LIKE 2
LOC100305611	100305611	Glyma.19G021400	uncharacterized LOC100305611
LOC100306459	100306459	Glyma.06G006800	putative SAUR-like auxin-responsive family protein
LOC100500377	100500377	Glyma.12G033900	uncharacterized LOC100500377
BZIP73B	100500497	Glyma.08G254400	BZIP transcription factor
LOC100775429	100775429	Glyma.03G118900	protein PHYTOCHROME KINASE SUBSTRATE 4
LOC100776819	100776819	Glyma.16G167500	trihelix transcription factor GT-2
LOC100777621	100777621	Glyma.06G300300	transcription factor MYB14
LOC100778121	100778121	Glyma.04G006900	auxin-responsive protein SAUR23
LOC100779121	100779121	Glyma.01G200800	two-component response regulator-like APRR2
LOC100779387	100779387	Glyma.12G219300	chlorophyll a-b binding protein 13, chloroplastic-like
LOC100782363	100782363	Glyma.09G219100	auxin-induced protein 10A5-like
LOC100783223	100783223	Glyma.08G074000	chlorophyll a-b binding protein CP24 10A, chloroplastic
LOC100783557	100783557	Glyma.14G095900	protein indeterminate-domain 7
LOC100784418	100784418	Glyma.13G238300	transcription factor bHLH162
LOC100784537	100784537	Glyma.18G258700	transcription factor bHLH135-like
PIN3A	100785146	Glyma.07G217900	auxin efflux carrier component 3a
LOC100785180	100785180	Glyma.01G115900	chlorophyll a-b binding protein CP29.2, chloroplastic
LOC100788491	100788491	Glyma.13G130100	transcription factor PIF1
LOC100789009	100789009	Glyma.20G186200	AP2/ERF and B3 domain-containing transcription repressor RAV2
LOC100789786	100789786	Glyma.16G205200	chlorophyll a-b binding protein CP26, chloroplastic
LOC100790960	100790960	Glyma.13G282000	chlorophyll a-b binding protein 13, chloroplastic-like
LOC100791342	100791342	Glyma.07G034200	auxin-induced protein AUX22
LOC100791371	100791371	Glyma.08G298700	transcription factor PRE6
LOC100793702	100793702	Glyma.02G305400	chlorophyll a-b binding protein 151, chloroplastic-like
CIB1	100794256	Glyma.11G117100	basic helix-loop-helix transcription activator CIB1
LOC100794431	100794431	Glyma.04G058900	zinc finger protein CONSTANS-LIKE 4
LOC100797273	100797273	Glyma.05G026900	mini zinc finger protein 3
LOC100800350	100800350	Glyma.16G145800	chlorophyll a-b binding protein 6A, chloroplastic
LOC100800458	100800458	Glyma.05G018100	dof zinc finger protein DOF5.4
LOC100800940	100800940	Glyma.18G123100	transcription factor PRE6
LOC100801532	100801532	Glyma.12G195200	MYB-like transcription factor ETC1
LOC100802759	100802759	Glyma.04G066300	auxin-responsive protein IAA29-like
LOC100802922	100802922	Glyma.04G167900	chlorophyll a-b binding protein P4, chloroplastic
LOC100803143	100803143	Glyma.13G305500	transcription factor bHLH115
LOC100804201	100804201	Glyma.06G059600	zinc finger protein CONSTANS-LIKE 4
LOC100804830	100804830	Glyma.02G018900	transcription factor PRE6
LOC100804863	100804863	Glyma.19G123300	protein PHYTOCHROME KINASE SUBSTRATE 4
LOC100805310	100805310	Glyma.08G082900	chlorophyll a-b binding protein 3, chloroplastic-like
LOC100805634	100805634	Glyma.06G007100	auxin-responsive protein SAUR50
LOC100805968	100805968	Glyma.04G150500	DELLA protein DWARF8
LOC100806507	100806507	Glyma.05G204100	squamosa promoter-binding-like protein 13A
LOC100808463	100808463	Glyma.13G113800	auxin-responsive protein SAUR78
LOC100809479	100809479	Glyma.03G158600	auxin-induced protein 22E
LOC100810013	100810013	Glyma.03G158700	auxin-induced protein AUX28
LOC100811879	100811879	Glyma.15G012800	auxin-induced protein 22C-like
LOC100812196	100812196	Glyma.05G013000	transcription factor SRM1
LOC100814727	100814727	Glyma.13G344700	B-box zinc finger protein
LOC100814730	100814730	Glyma.13G062900	zinc-finger homeodomain protein 9
LOC100814830	100814830	Glyma.03G231100	homeobox protein knotted-1-like 1
LOC100815098	100815098	Glyma.15G012700	auxin-responsive protein IAA17
LOC100815751	100815751	Glyma.12G042800	transcription factor bHLH63
LOC100815758	100815758	Glyma.05G248200	zinc-finger homeodomain protein 8
LOC100815789	100815789	Glyma.14G008000	chlorophyll a-b binding protein
LOC100815959	100815959	Glyma.05G045300	GRAS family protein RAD1
LOC100816720	100816720	Glyma.01G044800	transcription factor PRE6
LOC100818543	100818543	Glyma.10G138800	transcription factor PHYTOCHROME INTERACTING FACTOR-LIKE 15
LOC100819449	100819449	Glyma.03G225200	MYB/HD-like transcription factor
LOC100820327	100820327	Glyma.10G177200	chlorophyll a-b binding protein CP26, chloroplastic
LOC100820621	100820621	Glyma.08G155500	auxin-induced protein 15A
LOC102660463	102660463	Glyma.20G097500	homeobox protein knotted-1-like 1
LOC102662596	102662596	Glyma.08G142500	GATA transcription factor 18
LOC102664649	102664649	Glyma.06G168600	squamosa promoter-binding-like protein 13A
Supplementary Table 7 Description of light and auxin related genes in the cyan module.
